# Supplementary material for: Beta-Hydroxybutyrate Mitigates Sensorimotor and Cognitive Impairments in a Photothrombosis-Induced Ischemic Stroke in Mice
Source: Int J Mol Sci. 2024 May 24;25(11):5710. doi: 10.3390/ijms25115710 (PMC11172083; doi:10.3390/ijms25115710)
Supplement: Supplementary file 1 [file ijms-25-05710-s001.zip]

Archive with 1 entries (1 files):
- ijms-2970807-supplementary.pdf
